# Supplementary material for: Identification of MYB Transcription Factor, a Regulator Related to Hydrolysable Tannin Synthesis in Canarium album L., and Functional Analysis of CaMYBR04
Source: Plants (Basel). 2024 Jul 4;13(13):1837. doi: 10.3390/plants13131837 (PMC11244293; doi:10.3390/plants13131837)
Supplement: Supplementary file 1 [file plants-13-01837-s001.zip]

Archive with 1 entries (1 files):
- plants-3018846-supplementary.pdf
